# Supplementary material for: Generation of crystal structures using known crystal structures as analogues
Source: Acta Crystallogr B Struct Sci Cryst Eng Mater. 2016 Jul 16;72(Pt 4):530–41. doi: 10.1107/S2052520616006533 (PMC4971547; doi:10.1107/S2052520616006533)
Supplement: Supplementary file 2 [file b-72-00530-sup2.txt]

test set entry	successful analogue
AABHTZ	KOLTIO
ACPRET03	CAZBEK
ACSALA05	VIGJOM
ACYGLY11	NIPPEJ
ADENOS10	AMOADA
ADRENL	DEVCIR
AJISES	NOKKOO
AKENOU	UDEJAQ
ALOPUR	PARJIB
AMAVIT	TAZTUK
AMAVOZ	QISSAM
AMCAPR11	YIFSIQ
AMEVAP	IFEWAR
AMMCHC11	JASJAP
AMPYRE01	LTHREO03
AMSALA02	WOKPOC
AMXBPM11	MUZBOY
ANSTER10	ALUQED
ANTPYR10	DEGXIW
ARADEN10	FICPOY
ARBCYT10	IWIHOL
ATDZSA02	AGIXAR
ATPRCL10	QEYZID
ATUVIU	KEJNUK
AXOGAW01	CUENFP01
AXOSOW01	OXALAC06
AZELAC16	PIMELA
BAHFAR01	PEZCUT
BANGOM01	LESQEH
BANGOM02	UCUFUV
BAPLOT06	HUZJER
BEBVEK	UDAHIQ
BEDLUR	KOHJIB
BEDMIG18	UFOCOH
BEZJIA	METPRA01
BHHPHE	SEMKIF
BIHYEW10	LILGUI
BILJIR01	PUZNII
BIOTIN10	BIOTNC
BITZAF	BOTSOT
BIYSEH07	HIBLAH
BODCIG	KECKAG
BOMDUC01	TEKCAP
BOQQUT	HOBBOP01
BOQWIN	EDABOR
BUCVAW	FIQPIE
BULCUG05	RESBEX
BZAMID02	TAZBDC10
CABCUD01	ITIKUS
CAGWOW	SEDXAB
CANDUR02	HEYHUO
CANFED	RENMOO
CBMZPN10	PEQBIW
CBMZPN12	BAKBIY
CBOHAZ02	ZILNOX
CEKBEZ	EJEQAL02
CEPSIZ	ENAMOW
CERNIW	MEHJAL
CEXMAU	AYAXOO
CHEBAR01	ZAMLII
CHMPOA01	DOBNUD
CIDDEZ	LENTEE
CINNAZ	TIDFAO
CIRXUW	DIVNUT
CITREC01	HONDOD
CLAMBU	MOPSCN
CLDZPA01	VONYIH
CLPNXA	MIMJOH
COCAIN10	YOLMOB
COTYEP01	LISJUT
COYRUD12	QICYOS
COYSAK	GESWIM
CUHNEY23	YISVUT
CUYCAB	VATMIM
CUYCEF01	LILNAV
CYACHZ01	AEPHOS02
CYPROT10	CLMADA10
DAQCII	ACUHUB
DCCPET	NAJCAE
DEFZEU	BEDZIT01
DEMDIJ	IKIHAM
DEWHOC	NOYGIR
DFIMZP01	YASJIM
DIAZOX	RIQZIC
DIBBUL	VELLIJ
DIGOXN10	YEJZOD
DIZPAM11	GACYIU
DMCYBA01	PACZOJ
DOHREX03	VIBKAT
DONTIJ03	JEYNAC10
DUZROF	DETFIR
DXMTAS	VIRKEO
EFEMUX01	TARTUC
EPHPMO	COSWIQ
ESERIN10	YAVYAX
ESTRIO	DOFFEK
ESTRON14	MUVPEY
ETABIK	GIVPEG
ETCYPY	UCAHEL
EWUHAF01	NAQLUO
FAJMAE	BATGOU
FDOURD01	CITXUY10
FICPOY	FUXMOA
FIFGOQ01	AFIPOV
FOGVIG07	BURJED
FPRTOD10	DHPRTO02
FUFKOG	DUTKOS10
FUXMOA02	HUVGIP
GAHHOM01	DAZNAR
GAHPIO	ISUJIQ
GAQJIT	PUHZUO
GAQTAU02	DOZGAB
GEHXEX	ROHFOJ
GEJHOT01	MIJLOG01
GERXEI	JEPBUB
GILHAL	KOBLEU
GIMYEG	IDEZAU
GIVJUQ02	GIVMED
GIXXOB	WEJGOH
GLUTAS06	IDOTEB
GODTIC	LIKXIO
GOPDUK02	ZELSUE
GRISFL03	SIZFEM
GUFJOG	MESHXN
HALDOL01	BIBSEK
HAMTIZ	EDUYAF
HANEDP10	TUYHAW
HBIURT10	ARALAC
HCSBTZ04	SAJWEF
HISTAN	TIVCOR
HMXBZP	TIDBOX
HOJSAB	IYIBEX
HOPROL12	FUYNAP
HUPWIZ01	PERCEN
HUYYOP	YAFVEI
HXACAN30	DASGUZ
IBPRAC01	KOBCUZ
ICRFRB10	SELGUN
IFAFAX	VITFIP
IFOSAY	VAYFIL
IMITON	KUJJII
INICAC03	FALBEB
IPRAMI01	REMGEW
IQILAW02	LETTUA
IQUMAI	KEZTEO
IVEJUO03	XIBZEP
IZETUC	SECMUK
JAKGEH01	DUMCIY
JAYCES02	GEFGUU
JAYDUI	DAXMAS
JAYSIL	TAQCEU
JEKMOB	FIKTIC
JIKHIU	PETZUL
JIWPEL01	FIXVAJ
JOHGEU02	WIZZUB
JOHJIB01	ZOSXEL
JOHKUM	FIWMAZ
JUYZOS	JIWPEL01
KABDIC	AXEKOE
KABGUR01	LAXGAT01
KAMREW	CAEAUC
KAYTUZ	DICGEC
KEHBAA	PCPCOS
KIDRAR01	CLMADA10
KIKCUD	CMSNSA01
KIMDAN	NIRSUC
KOJPIJ	SEQKAC
LADTIT	CANBUQ
LANPAT	NUDWUE
LAYCET01	GUGJEY
LDOPAS11	BRURID01
LEKRIC	VUPROO
LEKROI	VUNSIH
LOFEXD10	GIQCAK
MACXPR10	FACPUU
MELFIT07	OXAJAZ
MENMIB01	IYASAD
MEPBAB02	MEJFAI
MEQCOB	DICQOW
MEYGII01	YAJREH
MISMUX	HIXLUX
MNIMET02	QIQBAV01
MORPIN01	HDXMOR
MOSXUO	CIQUOL
MTZICA	JAPFOW
MUFMAB01	FIHVOI
NAJPUK	XIWCIP
NALCYS17	WAMPUV
NALIDX03	TIDGAO01
NAVSUY04	AMIDAB
NAZLAC02	VEYXAA
NDNHCL10	FAVBAH
NDOCLH10	PERGOJ
NETIND02	FUXMOA01
NEWKOP	XINYIC
NICOAC02	MAZKIJ
NMACEP01	PBUPEA01
NMACEP02	MBAMPH
NOREPH01	KACRUC
NORGES10	FUXMOA
NOZKES	NTROMA
OBEQET	YIGFUR
OBEQIX	XIFPOT
OBEQOD	DIXNUT
OBEQUJ	VIRGOS01
OCAHAC	REVKUA
OCALAG02	OHIHIW
OFAZUQ	SUZYOC
OFILEW	VIDJUN
OGAGUA	COHLEQ
OMIVUB	POCJUO
PABHIJ01	LENWIM
PAHYON01	TEKQAB01
PANKUL02	CEXWOT
PCYDIN10	QUYLEC01
PEAMAN01	YIWCOW
PEKFAN	BANDDO
PGDEDO	CIMBAD
PHBARB09	CUVQAL
PHEPHR	YOYJIG
PIMKOL	CYPRLE
PIWBUS	HIFWUP
PMACEP01	QANPIF
PMEPEN01	CENRAP
POBKOG	YEHHID
POPDII	QOKQUD
PRGDOL02	DHPRTO02
PROGST13	HPRGDP
PROPRA10	REQQEK
PRUVAC	SIXYEE
PUVRIH	QONCEC
PYMSBZ11	MUTHAL
PYRZIN22	LUTLOB
QAMTAZ	VIFTUA
QEGTUT	PUPVUS
QETZUL	MITOMC
QIFKEX01	ZAKZOA
QIJZOY	NIFDOW
QIMKIG05	IREYUA
QOQWAU	RHMPYR
QQQAUD01	HEYKUS
QQQAUG18	KULDIE
QQQAXG05	UHITEK
QUBQIO01	CUPZET
QUWYIR	RULWIE
QUZWOY	ZOGQAN01
RAKSIG	XAJHEX
RAPMCN11	LEGVUQ
REDNIX	QIXHUC
ROBHAT	BOQHAQ
RSERPN01	AQOGIW
RUKHAG	LESLAW
RUYSUZ	DMTHYD
SAJFIT	EQURIR
SALIAC18	MEWROX
SALMID07	DIMPHE12
SAQJAV02	YUYHIJ
SATHOL	QEHZUY
SAXFED	LAQMOG
SEDNAQ	FAZVOS
SEDZOQ01	LAKQEU
SEGXAE	BIZKAY
SEQKAA02	ICADOC
SIBHAM	TUGKEL
SIKLIH10	PSBZPO
SLFNMA03	FUDKUK
SLFNMB07	OJECEL
SLFNMD10	ZENNUB
SLFNMG01	DIXKIF
SLFSXZ10	YAGLOI
SOJNEK	JIXLUX
SOPSEV	REQHUQ
SOXLEX01	QEWXIA01
SULAMD10	AMNPHA
SULDAZ06	BEWKUJ05
SUPBEK03	WODSIT
SUVGUL	EVOCOI
SUZBUL	GEKVOI
TADLAL01	KAINAH
TADLIU02	BIYNUU
TAYGAC	KUZWAE
TAZZUP	DUVKUB
TEJQUU	HUZJUH
THALID11	TUNTAX01
THBDAZ10	MOETZT
THEXPL	IVUREW
THTHXN01	NUKLIP
TIBNEY	AFIQIR
TIRZAX	TEHFIV
TOBBIV	LINTOR
TOHBUN02	IHORED
TUDSEQ	DECZOA
TUPGOB	LOHHAR
UGIVAI	MEHCUZ
UGIYEP	COVCIZ
UHITOV01	TUHXAV
UJIRIO	EBICUO
UJIRIO05	OBEQET
UMOMAL03	NALXED
UNOGIN04	BAZZAD01
UQOBIM03	SIHWEL
UREAOH12	WANSAG
USOCOV	RIWBEF
UXIXUV01	PELHEU
VAMBOA02	ARICUA
VAVREP	LORYIB
VAYXOI03	SENGAU
VEMRAI	CERHOW
VETVOG03	QAZXEW
VIFQIL02	PAQJUO
VIRAZL01	EDOQUL
VITAAC10	WINHUX
VOCQAH	GIMGAM
VUXPUZ	KALZED
WADTIG	WADZOS
WAJYUC	QINTAI01
WECGIW01	BOKFEN
WERVEU	LAFWAR
WEZCOT	JALDOQ
WIDBAO	LUKJIK
WOYPAB	VUBJOR
XAPTAK01	ZZZTSE03
XEGTIM	SEVSIW
XEZTON	YIQVIE
XOCXUI04	CIDXOC
XULDUD	YICFEX
XULDUD01	LIQWEN
XUYHOO01	MEFXIF
YALYUH	LAVTOS
YAPZEU01	FADSAF
YISFOW02	NEQFAS
YODXAR	TAWZAT
YOKQAQ	FAMDIG
YUCCIJ02	PUVSEE
YULGIW01	XARYIA
ZEMJOQ	TUGGEH
ZIDLED	KOKMOM
ZZZECG01	NAFUMA10
ZZZPNG03	SENKIH
ZZZPUS16	GIGVIB10
ZZZSHG01	YIRDAF
ZZZTSE03	XAPTAK01
