# Supplementary material for: Generation of crystal structures using known crystal structures as analogues
Source: Acta Crystallogr B Struct Sci Cryst Eng Mater. 2016 Jul 16;72(Pt 4):530–41. doi: 10.1107/S2052520616006533 (PMC4971547; doi:10.1107/S2052520616006533)
Supplement: Supplementary file 3 [file b-72-00530-sup3.txt]

AABHTZ
ACPRET03
ACSALA05
ACYGLY11
ADENOS10
ADRENL
AJAPIL06
AJISES
AKENOU
ALOPUR
AMAVIT
AMAVOZ
AMCAPR11
AMDPYR10
AMEPOX
AMEVAP
AMMCHC11
AMPYRE01
AMSALA02
AMXBPM11
ANIXAX
ANSTER10
ANTPYR10
ARADEN10
ARBCYT10
ATDZSA02
ATPRCL10
ATUVIU
AVENOF
AXOGAW01
AXOSOW01
AZELAC16
BAHFAR01
BANGOM01
BANGOM02
BAPLOT06
BAVLOZ
BEBVEK
BEDLUR
BEDMIG18
BEWKUJ14
BEZJIA
BHHPHE
BICCIZ01
BIHGUV
BIHYEW10
BILJIR01
BIOTIN10
BITZAF
BIYSEH07
BODCIG
BOMDUC01
BOQQUT
BOQWIN
BUCVAW
BULCUG05
BZAMID02
CABCUD01
CAGWOW
CANDUR02
CANFED
CBMZPN10
CBMZPN11
CBMZPN12
CBOHAZ02
CEKBEZ
CEPSIZ
CERNIW
CEXMAU
CHEBAR01
CHMPOA01
CIDDEZ
CIMETD04
CINNAZ
CIRXUW
CITREC01
CLAMBU
CLDZPA01
CLPNXA
COCAIN10
COTYEP01
COYRUD12
COYSAK
CPHNZP
CUHNEY23
CUYCAB
CUYCEF01
CYACHZ01
CYPROT10
DACMOR01
DAHREJ
DAQCII
DCCPET
DEFZEU
DEMDIJ
DEWHOC
DEXMET11
DFIMZP01
DIAZOX
DIBBUL
DIGOXN10
DIPGIS13
DIZPAM11
DMCYBA01
DOHREX03
DONTIJ03
DUZROF
DXMTAS
EFEMUX01
EPHPMO
ESERIN10
ESTRIO
ESTRON14
ETABIK
ETBBAR03
ETCYPY
ETEXAC
ETEXIK06
EWUHAF01
EYOBAV
FAFWIS02
FAJMAE
FDOURD01
FICPOY
FIFGOQ01
FITPIH02
FITZAJ01
FIXNUV
FOGVIG07
FPRTOD10
FUFKOG
FUFTIK
FUGSIJ
FURACL14
FURSEM17
FUXMOA02
GAHHOM01
GAHPIO
GAPTOG
GAQJIT
GAQTAU02
GEHXEX
GEJHOT01
GERXEI
GILHAL
GIMYEG
GIVJUQ02
GIXXOB
GLUTAS06
GLYPRB
GODTIC
GOPDUK02
GRISFL03
GUFJOG
HALDOL01
HAMTIZ
HANEDP10
HBIURT10
HCSBTZ04
HISTAN
HMXBZP
HOJSAB
HOPROL12
HOQHUQ
HUPWIZ01
HUYYOP
HXACAN30
IBPRAC01
ICRFRB10
IFAFAX
IFOSAY
IMITON
INDMET04
INICAC03
IPRAMI01
IQILAW02
IQUMAI
IVEJUO03
IVUQOF04
IZETUC
IZEVEO
JAKGEH01
JAYCES02
JAYDUI
JAYSIL
JEKMOB
JEKNOC11
JEVQUX
JIKHIU
JIWPEL01
JOHGEU02
JOHJIB01
JOHKUM
JUYZOS
KABDIC
KABGUR01
KAMREW
KAPNAR
KAYTUZ
KCANRO
KEHBAA
KETXIR
KIDRAR01
KIDWAW
KIKCUD
KIMDAN
KOFNIC
KOJPIJ
LADTIT
LANPAT
LASCAC14
LAYCET01
LDOPAS11
LEBYAT
LEKRIC
LEKROI
LOFEXD10
MACXPR10
MELFIT07
MENMIB01
MEPBAB02
MEQCOB
MEYGII01
MIFPAU
MISMUX
MNIMET02
MORPIN01
MOSXUO
MTZICA
MUFMAB01
MVERIQ01
NAJPUK
NALCYS17
NALIDX03
NAVSUY04
NAZLAC02
NDNHCL10
NDOCLH10
NETIND02
NEWKOP
NICOAC02
NMACEP01
NMACEP02
NOHTOT
NOREPH01
NORGES10
NOZKES
OBEQET
OBEQIX
OBEQOD
OBEQUJ
OCAHAC
OCALAG02
OFAZUQ
OFEBOQ
OFILEW
OGAGUA
OMIVUB
PABHIJ01
PAHYON01
PANKUL02
PCYDIN10
PEAMAN01
PEKFAN
PGDEDO
PHBARB09
PHEPHR
PIMKOL
PINDOL01
PIWBUS
PMACEP01
PMEPEN01
POBKOG
POPDII
PRGDOL02
PROGST13
PROPRA10
PROSTE
PRUVAC
PUVRIH
PYMSBZ11
PYRZIN22
QAMTAZ
QEGTUT
QETZUL
QIFKEX01
QIJZOY
QIMKIG05
QOQWAU
QQQAUD01
QQQAUG18
QQQAXG05
QUBQIO01
QURWOQ03
QUWYIR
QUZWOY
RAKSIG
RAPMCN11
RAZDIF
REDNIX
ROBHAT
RSERPN01
RUKHAG
RUYSUZ
SAFNIW
SAJFIT
SALIAC18
SALMID07
SAQJAV02
SATHOL
SAXFED
SEDNAQ
SEDZOQ01
SEGXAE
SEQKAA02
SIBHAM
SIKLIH10
SLFNMA03
SLFNMB07
SLFNMD10
SLFNMG01
SLFSXZ10
SOJNEK
SOPSEV
SOXLEX01
SULAMD10
SULDAZ06
SUPBEK03
SUVGUL
SUZBUL
TADLAL01
TADLIU02
TAYGAC
TAZZUP
TEJQUU
TESTON10
THALID11
THBDAZ10
THEXPL
THTHXN01
TIBNEY
TIRZAX
TIYQAU
TOBBIV
TOHBUN02
TORDAZ
TORSEM04
TUDSEQ
TUPGOB
UGIVAI
UGIYEP
UHITOV01
UHUQUK
UJIRIO
UJIRIO05
UMOMAL03
UNOGIN04
UNUMEW
UQOBIM03
UREAOH12
USOCOV
UXIXUV01
VAMBOA02
VAVREP
VAYJOW
VAYXOI03
VEMRAI
VETVOG03
VIFQIL02
VIRAZL01
VITAAC10
VOCQAH
VUMDAJ
VUXPUZ
WADTIG
WAJYUC
WASTEP01
WECGIW01
WERNOW02
WERVEU
WEWPET
WEZCOT
WIDBAO
WOLXOK03
WOYPAB
XAPTAK01
XAPVOA
XEGTIM
XEZTON
XOCXUI04
XULDUD
XULDUD01
XUYHOO01
YALYUH
YAPZEU01
YISFOW02
YODXAR
YOKQAQ
YUCCIJ02
YULGIW01
ZEMJOQ
ZENREP
ZIDLED
ZZZAUS22
ZZZECG01
ZZZPNG03
ZZZPUS16
ZZZSHG01
ZZZTSE03
