# Supplementary material for: Generation of crystal structures using known crystal structures as analogues
Source: Acta Crystallogr B Struct Sci Cryst Eng Mater. 2016 Jul 16;72(Pt 4):530–41. doi: 10.1107/S2052520616006533 (PMC4971547; doi:10.1107/S2052520616006533)
Supplement: Supplementary file 4 [file b-72-00530-sup4.xlsx]

## Sheet: Sheet1
		log probability of getting a USR shape match score greater than or equal to
		0	0.01	0.02	0.03	0.04	0.05	0.06	0.07	0.08	0.09	0.1	0.11	0.12	0.13	0.14	0.15	0.16	0.17	0.18	0.19	0.2	0.21	0.22	0.23	0.24	0.25	0.26	0.27	0.28	0.29	0.3	0.31	0.32	0.33	0.34	0.35	0.36	0.37	0.38	0.39	0.4	0.41	0.42	0.43	0.44	0.45	0.46	0.47
num atoms	1	0	0	0	0	0	0	0	0	-0.000112876	-0.000197542	-0.00067745	-0.00124234	-0.00203373	-0.00401494	-0.0066248	-0.0106094	-0.016014	-0.0253764	-0.0385156	-0.0568647	-0.0835927	-0.120241	-0.17059	-0.239939	-0.324674	-0.422283	-0.519868	-0.623269	-0.720291	-0.799672	-0.86941	-0.935062	-0.986537	-1.02913	-1.0681	-1.10652	-1.14842	-1.20019	-1.23693	-1.27599	-1.31873	-1.33801	-1.35242	-1.39625	-1.42364	-1.45809	-1.53337	-1.56256
	2	0	0	0	0	0	0	0	0	-4.70303e-05	-0.000153864	-0.000372944	-0.000893281	-0.00134325	-0.00215357	-0.00377415	-0.00588856	-0.00881844	-0.0126696	-0.0179773	-0.0257969	-0.0360566	-0.0497691	-0.0672767	-0.0904595	-0.119874	-0.156754	-0.201681	-0.254516	-0.313773	-0.378829	-0.448403	-0.516788	-0.583863	-0.648116	-0.713197	-0.772687	-0.823688	-0.868845	-0.910969	-0.949097	-0.985799	-1.02049	-1.0503	-1.07941	-1.10583	-1.13174	-1.15515	-1.1819
	3	0	0	0	0	0	0	0	0	-8.26651e-05	-0.000189211	-0.000487882	-0.00102145	-0.00154607	-0.00268062	-0.00459729	-0.00718984	-0.0106415	-0.0155437	-0.0224792	-0.0324036	-0.0449906	-0.0622177	-0.0851239	-0.114949	-0.152968	-0.201161	-0.26068	-0.330859	-0.401343	-0.474776	-0.549305	-0.625462	-0.696393	-0.757535	-0.813934	-0.862628	-0.90689	-0.945321	-0.980554	-1.01111	-1.0399	-1.07017	-1.09958	-1.13071	-1.16742	-1.19967	-1.22472	-1.24995
	4	0	0	0	0	0	0	0	0	-8.14814e-05	-0.00016685	-0.000381627	-0.000859946	-0.00142238	-0.00206872	-0.00366839	-0.00576201	-0.00845416	-0.0120418	-0.0169393	-0.0236553	-0.0327575	-0.0437251	-0.0582278	-0.0764909	-0.0998722	-0.128875	-0.164331	-0.206968	-0.25705	-0.315459	-0.37157	-0.430364	-0.491385	-0.552181	-0.613772	-0.672976	-0.732244	-0.778229	-0.823442	-0.864225	-0.900188	-0.931542	-0.960756	-0.990635	-1.01708	-1.04199	-1.06388	-1.08941
	5	0	0	0	0	0	0	0	0	-6.6846e-05	-0.000141454	-0.000356597	-0.000800834	-0.00127638	-0.00190666	-0.0031493	-0.00500875	-0.00746473	-0.0103673	-0.014517	-0.019638	-0.0272307	-0.035975	-0.0478146	-0.0615792	-0.0791378	-0.101303	-0.127664	-0.159831	-0.197579	-0.241228	-0.291254	-0.342015	-0.393689	-0.447633	-0.501423	-0.555187	-0.609453	-0.663945	-0.715195	-0.759404	-0.801865	-0.840274	-0.875031	-0.90525	-0.935336	-0.963039	-0.99022	-1.01462
	6	0	0	0	0	0	0	0	0	-5.23618e-05	-0.000140945	-0.000321907	-0.000811745	-0.00126614	-0.00183708	-0.00320262	-0.00504093	-0.00737554	-0.0107221	-0.0148465	-0.0203001	-0.0282513	-0.0377059	-0.0501166	-0.0660874	-0.0862175	-0.111046	-0.141581	-0.178259	-0.222623	-0.274801	-0.330008	-0.388653	-0.450773	-0.511669	-0.574921	-0.636259	-0.693894	-0.742023	-0.787657	-0.83009	-0.868552	-0.904453	-0.93723	-0.967473	-0.993634	-1.0179	-1.04128	-1.06424
	7	0	0	0	0	0	0	0	0	-4.90829e-05	-0.000139237	-0.000316955	-0.00075343	-0.00118775	-0.0017752	-0.0028974	-0.00454096	-0.00675136	-0.00944936	-0.0129909	-0.0177289	-0.0241458	-0.0319942	-0.0416177	-0.0538155	-0.0685808	-0.0866502	-0.109255	-0.136073	-0.167766	-0.204037	-0.246044	-0.292331	-0.338468	-0.386461	-0.436513	-0.486266	-0.536699	-0.587687	-0.638576	-0.689968	-0.732784	-0.772738	-0.811324	-0.847908	-0.881779	-0.917937	-0.949261	-0.984932
	8	0	0	0	0	0	0	0	0	-2.75183e-05	-0.000136433	-0.000251502	-0.000691452	-0.00110809	-0.00158914	-0.0025845	-0.00406723	-0.00595871	-0.00846735	-0.0116005	-0.0156131	-0.0207413	-0.0281394	-0.0361013	-0.0469733	-0.0593057	-0.0745016	-0.0930268	-0.115735	-0.141853	-0.172523	-0.207852	-0.247816	-0.29317	-0.337504	-0.382458	-0.429968	-0.477281	-0.524663	-0.571943	-0.621098	-0.668017	-0.715048	-0.753788	-0.791031	-0.826783	-0.861567	-0.943097	-0.979122
	9	0	0	0	0	0	0	0	0	-2.88215e-05	-0.000131741	-0.000256405	-0.000626565	-0.00104641	-0.00155302	-0.00249924	-0.00391435	-0.00569956	-0.00810235	-0.0111073	-0.0149359	-0.0200069	-0.0267233	-0.0344704	-0.0445013	-0.056524	-0.0712635	-0.0890489	-0.110063	-0.13587	-0.165551	-0.199744	-0.238419	-0.279551	-0.320978	-0.365435	-0.411272	-0.45665	-0.503839	-0.550602	-0.596719	-0.63964	-0.681809	-0.723878	-0.765286	-0.805094	-0.844623	-0.885776	-0.923363
	10	0	0	0	0	0	0	0	0	-2.64443e-05	-0.000136582	-0.000247297	-0.000660106	-0.00107236	-0.00155842	-0.00250967	-0.0039599	-0.00579207	-0.00822327	-0.0112439	-0.0151614	-0.0199621	-0.0268599	-0.0345892	-0.0447393	-0.0563587	-0.0709272	-0.0883712	-0.109516	-0.134208	-0.163639	-0.197503	-0.23552	-0.278584	-0.321738	-0.36611	-0.41256	-0.459086	-0.505156	-0.553839	-0.600524	-0.649073	-0.695703	-0.736933	-0.775153	-0.812007	-0.86008	-0.925561	-0.974038
	11	0	0	0	0	0	0	0	0	-2.39936e-05	-0.000130789	-0.00023354	-0.000538643	-0.000980659	-0.00145587	-0.00220001	-0.00348425	-0.00510738	-0.0072693	-0.00993802	-0.0132874	-0.0173689	-0.0229446	-0.0298263	-0.0381339	-0.0479212	-0.0600336	-0.0743603	-0.0913741	-0.111287	-0.135331	-0.162921	-0.1937	-0.228636	-0.26614	-0.305796	-0.348325	-0.390325	-0.435179	-0.479042	-0.524407	-0.571372	-0.619822	-0.665174	-0.721237	-0.770406	-0.810903	-0.852433	-0.893455
	12	0	0	0	0	0	0	0	0	-2.48459e-05	-0.000134797	-0.000239789	-0.000533924	-0.000987391	-0.00146959	-0.00219361	-0.00343566	-0.00512144	-0.0072815	-0.00989633	-0.0132027	-0.0171707	-0.0227192	-0.0295518	-0.0373657	-0.0471764	-0.0587482	-0.0725147	-0.0889365	-0.108199	-0.131312	-0.157702	-0.18745	-0.22162	-0.259131	-0.298913	-0.339683	-0.381957	-0.426254	-0.470513	-0.514221	-0.558737	-0.604782	-0.651051	-0.722935	-0.776273	-0.827486	-0.865544	-0.902319
	13	0	0	0	0	0	0	0	0	-2.26104e-05	-0.000130424	-0.000231012	-0.000602064	-0.000991451	-0.00145607	-0.00224228	-0.00352598	-0.00522037	-0.00738082	-0.0100535	-0.0135259	-0.0176316	-0.0235414	-0.0302821	-0.0388167	-0.0488831	-0.0611973	-0.0757701	-0.0933888	-0.114048	-0.139456	-0.167313	-0.198972	-0.23527	-0.276107	-0.315096	-0.355413	-0.3986	-0.442553	-0.489831	-0.536261	-0.583342	-0.631393	-0.675311	-0.71613	-0.761996	-0.806883	-0.877446	-0.922738
	14	0	0	0	0	0	0	0	0	-1.6446e-05	-0.000115993	-0.000202131	-0.000436948	-0.000860746	-0.0012868	-0.00182698	-0.00280925	-0.00428047	-0.00632381	-0.00892906	-0.0119065	-0.0154442	-0.0197624	-0.0251192	-0.0316821	-0.0394525	-0.0485584	-0.0594539	-0.0720489	-0.0864229	-0.103489	-0.123026	-0.144995	-0.171902	-0.199625	-0.230581	-0.264074	-0.299555	-0.341999	-0.387743	-0.431712	-0.481123	-0.524646	-0.568649	-0.618397	-0.67411	-0.72961	-0.786315	-0.839812
	15	0	0	0	0	0	0	0	0	-1.92867e-05	-0.000112602	-0.00019683	-0.000443414	-0.000851929	-0.00130187	-0.00179943	-0.00281415	-0.0041659	-0.00583825	-0.00799513	-0.0104686	-0.0136204	-0.0175049	-0.0225139	-0.0286915	-0.035469	-0.0440113	-0.0538576	-0.0653089	-0.0786283	-0.0942557	-0.11237	-0.132836	-0.156169	-0.181961	-0.211402	-0.244935	-0.280976	-0.319803	-0.358967	-0.406647	-0.462634	-0.506412	-0.549401	-0.593129	-0.640258	-0.690192	-0.74198	-0.803096
	16	0	0	0	0	0	0	0	0	-5.4222e-06	-0.000108782	-0.000186696	-0.000402097	-0.000792617	-0.00119138	-0.00165569	-0.00251174	-0.00372978	-0.00530199	-0.00719885	-0.0094546	-0.0122324	-0.0156163	-0.0197332	-0.0251929	-0.0315223	-0.0388322	-0.0476423	-0.0575606	-0.0690181	-0.0824544	-0.0978689	-0.115781	-0.135476	-0.158213	-0.184903	-0.214567	-0.251037	-0.295424	-0.336983	-0.375216	-0.414259	-0.455375	-0.503717	-0.558499	-0.625348	-0.689033	-0.743839	-0.794232
	17	0	0	0	0	0	0	0	0	-9.61359e-06	-0.000102016	-0.000182585	-0.000401624	-0.00076644	-0.00115928	-0.0016532	-0.0026234	-0.00402405	-0.00574794	-0.00785055	-0.010296	-0.0132345	-0.0169028	-0.0213229	-0.0267882	-0.0335791	-0.0423289	-0.051433	-0.0673547	-0.079291	-0.0944432	-0.115428	-0.138094	-0.161106	-0.185124	-0.214816	-0.248192	-0.287395	-0.324762	-0.361856	-0.404998	-0.448025	-0.493646	-0.541018	-0.590186	-0.640342	-0.696577	-0.74654	-0.799734
	18	0	0	0	0	0	0	0	0	-6.45776e-06	-0.000106418	-0.000184414	-0.000380166	-0.000774035	-0.0011753	-0.00164091	-0.00242353	-0.00360429	-0.00515475	-0.00698939	-0.00924382	-0.0119118	-0.0153462	-0.019434	-0.0245276	-0.0306515	-0.0378511	-0.0462335	-0.0559503	-0.0673539	-0.0804542	-0.0957667	-0.113695	-0.133648	-0.157428	-0.187467	-0.219343	-0.256923	-0.29144	-0.327819	-0.36554	-0.411924	-0.468348	-0.51629	-0.573968	-0.628531	-0.677213	-0.728806	-0.785062
	19	0	0	0	0	0	0	0	0	-6.30882e-06	-0.00010324	-0.000181251	-0.000366322	-0.000746093	-0.00114461	-0.00159016	-0.00231675	-0.00342465	-0.00486062	-0.00661914	-0.00873917	-0.0112055	-0.0142786	-0.0182267	-0.022701	-0.0284519	-0.0350601	-0.0425843	-0.0515332	-0.061574	-0.073434	-0.0870187	-0.103262	-0.123752	-0.146336	-0.174991	-0.204478	-0.238799	-0.271666	-0.308141	-0.351463	-0.395911	-0.442213	-0.491406	-0.542926	-0.591418	-0.640193	-0.691006	-0.749157
	20+	0	0	0	0	0	0	0	0	-1.50717e-06	-9.38674e-05	-0.00016061	-0.00032267	-0.000655749	-0.00103395	-0.00144692	-0.00202844	-0.00299075	-0.00425027	-0.0057837	-0.00759652	-0.00977175	-0.012362	-0.0154396	-0.019311	-0.0240296	-0.0297707	-0.0362252	-0.0439087	-0.0526134	-0.0632907	-0.076619	-0.0939816	-0.111592	-0.13134	-0.158779	-0.188172	-0.220267	-0.253261	-0.287992	-0.3267	-0.374359	-0.420408	-0.467137	-0.516848	-0.568138	-0.619454	-0.674664	-0.731205
[truncated: 53 more columns]
